# Supplementary material for: Intracranial Solitary Fibrous Tumour Management: A French Multicentre Retrospective Study
Source: Cancers (Basel). 2023 Jan 24;15(3):704. doi: 10.3390/cancers15030704 (PMC9913492; doi:10.3390/cancers15030704)
Supplement: Supplementary file 1 [file cancers-15-00704-s001.zip]

Archive with 1 entries (1 files):
- cancers-2104917-supplementary.pdf
